# Supplementary material for: The Duration of Oxygen and Glucose Deprivation (OGD) Determines the Effects of Subsequent Reperfusion on Rat Pheochromocytoma (PC12) Cells and Primary Cortical Neurons
Source: Int J Mol Sci. 2023 Apr 12;24(8):7106. doi: 10.3390/ijms24087106 (PMC10138834; doi:10.3390/ijms24087106)
Supplement: Supplementary file 1 [file ijms-24-07106-s001.zip]

Archive with 1 entries (1 files):
- ijms-2321282-supplementary.pdf
